# Supplementary material for: Homozygosity Mapping in Leber Congenital Amaurosis and Autosomal Recessive Retinitis Pigmentosa in South Indian Families
Source: PLoS One. 2015 Jul 6;10(7):e0131679. doi: 10.1371/journal.pone.0131679 (PMC4493089; doi:10.1371/journal.pone.0131679)
Supplement: S1 Table — (XLS) [file pone.0131679.s001.xls]

## Sheet: Sheet1
S1 Table The clinical details; refraction, visual acuity, nystagmus, ERG and fundus details of all the affected individuals
Clinical details of mutation positive cases/families
Family ID	Patient ID	Gender	Age	Causative Gene	Mutation identified and predicted change in protein	Nystagmus	Refraction						Visual acuity		Electroretinogram (ERG)	Fundus				Other abnormalities
							OD			OS						Disc	Vessels	Macula	Background
							sphere cylinder axis	cylinder	axis	sphere	cylinder	axis	OD	OS
LCA-1	IV 3	Male	15	RPE65	c.850+1G>T;(r.spl?)	Present	+0.50	-0.50	80	-0.50	-0.50	90	6/18-	6/24+	Extinguished photpic and scotopic response	Pallor	Attenuated	Few early alterations in macula	Salt and pepper fundus with fine peripheral RPE mottling along with tapetal reflex	Nil
	IV 2	Female	18	RPE65	c.850+1G>T;(r.spl?)	Present	-0.75	-	-	-2.00	-	-	CF @1m	CF @1m	Extinguished photpic and scotopic response	Pallor	Attenuated	Scar in macula	Salt and pepper appearance with peripheral RPE mottling, yellow spots like lesion present along with tapetal reflex	Nil
LCA-2	III 4	Male	19	CRB1	c.3307G>A p.(Gly1103Arg)	Present	+8.00	-1	170	+8.50	-1	180	6/36+	6/15+	Extinguished photpic and scotopic response	Pallor	Mildly attenuated vessels,preserved para arteriolar attenuation	Pigment clumps seen in macula and atrophic macula	Coin shaped pigment clumps seen in the background	Nil
	III 5	Male	15	CRB1	c.3307G>A p.(Gly1103Arg)	Present	+4.50	-	-	+3.50	-1.50	90	1/60	1/60	Non recordable photpic and scotopic response	Mild pale disc	Mildly attenuated vessels,preserved para arteriolar attenuation	nummular pigment clumps and greyish atrophic reflex was seen	Coin shaped pigment clumps seen in the background	Nil
	III 1	Female	18	CRB1	c.3307G>A p.(Gly1103Arg)	Present	+2.50	-1	180	+2.50	-1	180	6/36+	6/36+	Non recordable single flash rod response,grossly reduced combined and photopic response	Mild pale disc	Mildly attenuated vessels,preserved para arteriolar attenuation	nummular pigment clumps and greyish atrophic reflex was seen	Coin shaped roundish pigment clumps seen in the background	Nil
	III 3	Female	14	CRB1	c.3307G>A p.(Gly1103Arg)	Present	+4.00	-1.5	180	+3.25	-1.25	180	6/60+	3/60+	Non recordable rod response & photopic responses,grossly reduced and delayed combined responses	Pale disc	Minimal arterial vacular sparring, preserved para arteriolar RPE	Pigment clumps seen and marked atrophic macular with greyish reflex seen	Extinguished coin shaped clumps	Homocystinuria
LCA-3	III 3	Male	19	GUCY2D	c.994delC p.(Arg332Alafs*63)	Present	-4	-2.5	70	-2.5	-2.5	110	PLPR accurate	PLPR accurate	Non Recordable scotopic and photpic response	Minimal changes	Normal	Normal	Metallic sheen is seen at the background	Speech impairment
	III 2	Female	18	GUCY2D	c.994delC p.(Arg332Alafs*63)	Present	+1.00	-	-	+1.00	-	-	HM+	HM+	Non Recordable scotopic and photpic response	Minimal changes	Normal	Normal	Tapetal reflex and metallic sheen is seen	Nil
LCA-4	IV 2	Female	34	IQCB1	c.1278+6T>A r.[1131_1278del,1131_1278del] p.(Gln378Alafs*2)	Present	+6.50	-1	180	+6.00	-1	180	CF @1m	HM+	Non Recordable scotopic and photpic response	Pale disc	Markedly attenuated vessels	Normal	Plenty of hypopigmented lesions and tapetal reflex seen	Both kidneys failure at the age of 31 for the elder sibling
	IV 5	Female	27	IQCB1	c.1278+6T>A r.[1131_1278 del,1131_1278del] p.(Gln378Alafs*2)	Present	+2.50	-1	180	+3.00	-1	180	3/60	3/60	Non Recordable scotopic and photpic response	mildly pale disc	Markedly attenuated vessels	Normal	Little hypopigmentation and tapetal reflex seen	Nil
LCA-5	IV 1	Male	14	AIPL1	c.824G>A p.(Trp278*)	Present	+1.50	-0.75	180	+1.50	-0.75	180	Fixates and follows	Fixates and follows	Non Recordable scotopic and photpic response	Normal	Mildly attenuated vessels	Atrophic macula with black pigments	Salt and pepper fundus	Delayed milestones, speech delay, involuntary movements and mental retardation
	IV 2	Female	10	AIPL1	c.824G>A p.(Trp278*)	Present	+1.50	-1.25	180	+2.25	-1.5	180	Fixates and follows	Fixates and follows	Patient was not co-operative and hence ERG recording was not done	Normal	Attenuated vesssels	Yellowish patches seen in macula	Salt and pepper fundus	Delayed milestones
LCA-7	III 1	Female	26	RDH12	c.344-8C>T;(r.spl?)	Present	+3.00	-2	180	+4.00	-2	180	HM+	HM+	Non recordable rod driven and cone driven response	Pallor	Attenuated vessels	Small horizontal oval area in macula (bulls eye like lesion &metallic sheen)	Salt and pepper fundus	Nil
	III 3	Female	10	RDH12	c.344-8C>T;(r.spl?)	Present	+4.00	-2	180	+3.50	-2	180	1/15	1/15	Reduced scotopic and non recordable photopic response	Pallor	Attenuated vessels	Small horizontal oval area in macula (bulls eye like lesion &metallic sheen)	Salt and pepper fundus	Nil
LCA-8	III 2	Female	5	AIPL1	c.247G>A p.(Glu83Lys)	Present	+10.00	-1	180	+10.00	-1	180	HM+	HM+	Non recordable scotopic and photopic response	Normal	Mildly attenuated vessels	Atrophic macula	RPE granularity seen	Cleft palate
LCA-9	IV 2	Male	26	RPE65	c.1409C>T p.(Pro470Leu)	Present	+2.00	-1	180	+0.25	-0.75	180	CF @1m	CF @1.5m	Non recordable scotopic and photopic response	Pale disc	Attenuated vessels	Normal macula	Salt & pepper appearnce with fine pigments in periphery	Nil
	IV 3	Male	24	RPE65	c.1409C>T p.(Pro470Leu)	Present	-2.5	-2	160	-5	-2	180	3/60	3/60	Non recordable scotopic and photopic response	Pale disc	Attenuated vessels	Normal macula	Salt & pepper appearnce with lesion	Nil
	IV 1	Male	28	RPE65	c.1409C>T p.(Pro470Leu)	Present	+1.50	-2	10	+1.50	-2	170	6/60	6/60	Non recordable scotopic and photopic response	Pale disc	Attenuated vessels	Normal macula	Distinct yellow white dot like lesion with fine mottling in periphery	Nil
LCA-10	IV 3	Female	29	AIPL1	c.613_622 delATCATCTGCC p.(Ile205*)	Present	+1.00	-4	180	-	-	-	PLPR inaccurate	HM+	Extinguished photpic and scotopic response	Pallor	Attenuated vessels	Atrophic macula	RPE mottling with associated corneal opacity	Nil
	IV 4	Female	26	AIPL1	c.613_622 delATCATCTGCC p.(Ile205*)	Present	-5	-	-	-3.5	-	-	No PL	PLPR inaccurate	Extinguished photpic and scotopic response	Mild pale disc	Attenuated vessels	Atrophic macula	Bone spicules with corneal opacity	Nil
	IV 2	Female	31	AIPL1	c.613_622 delATCATCTGCC p.(Ile205*)	Present	+2.50	-1	180	+2.00	-1	180	PLPR accurate	PLPR accurate	Extinguished photpic and scotopic response	Pallor	Attenuated vessels	Atrophic macula	RPE mottling with associated corneal opacity	Nil
LCA-11	IV 3	Male	8	SPATA7	c.913-2A<G;(r.spl?)	present	+5.50	-0.75	180	+2.00	-1.5	170	Fixates light	Fixates light	Non recordable scotopic and photopic response	Mildly pale disc	Attenuated vessels	Whitened altered reflex in macula and pre retinal fibrosis around the disc	Peripheral RPE mottling	Nil
	IV 4	Female	2	SPATA7	c.913-2A<G;(r.spl?)	present	+11.50	-	-	+11.50	-	-	Does not follow light	Does not follow light	Non recordable scotopic and photopic response	Mildly pale disc	Attenuated vessels	Normal macula	Peripheral RPE mottling	Nil
arRP1	IV 4	Female	25	MERTK	c.721C>T p.(Gln 241*)	Nil	-1.5	-	-	-2	-0.5	70	6/18	6/18	Non recordable scotopic and photopic response	Pallor	Attenuated vessels	Atrophic macula	Bone spicule pigment and widspread RPE atrophy	Nil
	IV 5	Female	24	MERTK	c.721C>T p.(Gln 241*)	Nil	+0.75	-	-	+0.50	-0.25	90	6/9	6/15	Non recordable scotopic and photopic response	Pallor	Attenuated vessels	Atrophic macula	Bone spicule pigment and widspread RPE atrophy	Nil
	IV 3	Female	32	MERTK	c.721C>T p.(Gln 241*)	Nil	-1.5	-	-	-1.5	-	-	CF @3 m	CF @2 m	Non recordable scotopic and photopic response	Pallor	Attenuated vessels	Atrophic macula	Bone spicule pigment and widspread RPE atrophy	Nil
The clinical details of mutation negative cases/family
LCA-6	Proband	Female	14	Unidentified	Unidentified	Present	+5.00	-1.5	180	+4.00	-1.5	180	3/48	3/60	Extinguished rod and cone response	Pallor	Attenuated vessels	Alterations in macula	Few bone spicules were seen	Nil
	Proband's sibling	Male	11	Unidentified	Unidentified	Present	+7.50	-1.5	180	8.5	-1.5	180	Fixates and follows	Fixates and follows	Non recordable scotopic and photopic response	Pallor	Attenuated vessels	Alterations in macula	Diffuse RPE mottling	Delayed milestones and mental retardation
CF - Counting Finger
HM - Hand movements
PL PR - Perception of light and Perception of rays
